# Supplementary material for: Systemic glucocorticoid therapy and adrenal insufficiency in adults: A systematic review
Source: Semin Arthritis Rheum. 2016 Aug;46(1):133–41. doi: 10.1016/j.semarthrit.2016.03.001 (PMC4987145; doi:10.1016/j.semarthrit.2016.03.001)
Supplement: Supplementary file 3 — Supplementary material [file mmc3.xls]

## Sheet: data extraction table
Paper	Year published	Language	Design	Group no.	N Treated	% Female	Average age	Indication category	Drug substance	Route	Avg Daily dose (mg)	Dose category	Dose category (4)	Avg duration (weeks)	Duration category	Avg Cumulative Dose (g)	Cumulative dose category	HPA test	Days between last GC and test	Baseline criterion	Peak criterion	Increase criterion	Other criterion	Definition of Normal	Number tested	Number AI	% AI	Weaned?	Retested?	retest1time	retest1numbertested	retest1numberai	retest2time	retest2numbertested	retest2numberai	retest3time	retest3numbertested	retest3numberai	retest4time	retest4numbertested	retest4numberai	retest5time	retest5numbertested	retest5numberai	retest6time	retest6numbertested	retest6numberai	retest7time	retest7numbertested
Ackerman, GL et al. N Engl J Med 1968;278(8):405-9	1968	English	non-RCT	0	10			multiple	prednisone	oral	38	high	high	.		.		insulin tolerance test	1					If we stipulate, rise in CORT >7ug/dl	10	0	0	n	none
Alten, R et al. J Rheumatol 2010;37(10):2025-31	2010	English	non-RCT	0	28	89	56	musculoskeletal/connective tissue	prednisolone	oral	5	medium	medium-low	52	long-term	.		crh test	1-1.5			>= 5mcg/dl		Meets increase	22	9	40.9	ns	none
Bacon, PA et al. Lancet 1966;2(7470):935-7	1966	English	non-RCT	0	35	71	52	musculoskeletal/connective tissue	prednisolone	oral	.			393	long-term	24.8	high	sst other	ns					NS	23	8	34.8	Y	none
Bakran, I, Jr. et al. Int J Clin Pharmacol Biopharm 1977;15(2):57-60	1977	English	non-RCT	0	10	40	46	respiratory system	prednisone	oral	30	high	high	1.1	short-term	0.24	low	urinary 'cortisol'	2				10-29mg / 24 hours	crit 4	10	9	90	n	none
Bakran, I, Jr. et al. Int J Clin Pharmacol Biopharm 1977;15(2):57-60	1977	English	non-RCT	1	9	67	47	respiratory system	prednisone	oral	30	high	high	1.1	short-term	0.24	low	urinary 'cortisol'	2				10-29mg / 24 hours	crit 4	9	0	0	n	none
Barrier, JH et al. Rev Med Interne 1993;14(10):976	1993	French	non-RCT	0	22			musculoskeletal/connective tissue	prednisone	oral	7	medium	medium-low	.		.		sst other	2	100 ng	200 ng			Meets both	22	7	31.8	Y	none
Beris, P et al. Klin Wochenschr 1986;64(2):70-5	1986	English	non-RCT	0	11	64	38	multiple	multiple	oral	32.5	high	high	153	long-term	.		sst standard	1		> 20 mcg/dl	> 6 mcg/dl		Meets either	11	1	9	n	none
Beris, P et al. Klin Wochenschr 1986;64(2):70-5	1986	English	non-RCT	1	8	100	27	multiple	prednisolone	oral	42.9	high	high	56	long-term	.		sst standard	1		> 20 mcg/dl	> 6 mcg/dl		Meets either	8	6	75	n	none
Bloch-Michel, H et al. Ann Endocrinol (Paris) 1969;30(3):470-9	1969	French	non-RCT	0	8	25	54	multiple	prednisone	multiple	20.8	high	high	95	long-term	.		sst standard	NS				NS		8	1	12.5	ns	none
Boots, JM et al. Transplant Proc 2002;34(5):1696-7	2002	English	non-RCT	0	53	28	55	transplant	prednisone	oral	10	medium	medium-high	11	medium-term	1.53	medium	sst standard	1		> 550 nmol/l	> 137 nmol/l with peak > 410 nmol/l		Meets either	42	14	33.3	Y	NS
Bromberg, JS et al. Transplantation 1991;51(2):385-90	1991	English	non-RCT	0	40 (62 admissions)	45	40	transplant	prednisone	oral	5-10	medium	high	>13		.		sst standard	NS	> 5 mcg/dl	> 20 mcg/dl	> 6 mcg/dl		Meets all	40	25	63	n	none
Canafax, DM et al. Transplantation 1983;36(2):143-146	1983	English	non-RCT	0	16	22	36	transplant	prednisone	oral	31.9	high	high	95	long-term	17.7	high	sst standard	0.5	> 5 mcg/dl	> 20 mcg/dl	> 6 mcg/dl		Meets all 3	16	8	50	n	none
Cayton, RM et al. Thorax 1973;28(5):567-573	1973	English	non-RCT	0	15		47	respiratory system	prednisolone	oral	.			.		.		sst standard	NS: >1 (not current)		>7 mcg/dl			Meets increase (typical value)	15	1	6.7	ns	none
Cayton, RM et al. Thorax 1973;28(5):567-573	1973	English	non-RCT	1	28		53	respiratory system	prednisolone	oral	.			.		.		sst standard	NS: max 1		>7 mcg/dl			Meets increase (typical value)	28	11	39.3	ns	none
Cayton, RM et al. Thorax 1973;28(5):567-573	1973	English	non-RCT	2	16		51	respiratory system	prednisolone	oral	.			.		.		sst standard	NS: max 1		>7 mcg/dl			Meets increase (typical value)	16	11	68.8	ns	none
Dasgupta, B et al. Annals of the Rheumatic Diseases 1991;50(12):942-5	1991	English	non-RCT	0	16			musculoskeletal/connective tissue	methylprednisolone	im	150*per inj	high	high	12	medium-term	0.6	medium	metyrapone test	ns					Abnormal increase in 11-deoxycortisol level following metyrapone	7	0	0	n	none
Desrame, J et al. Am J Gastroenterol 2002;97(7):1785-91	2002	English	non-RCT	0	55	65	32.9	digestive system	multiple	oral	5.5,5.8	medium	medium-low	31, 37	medium-term	6.3, 7.0	high	sst standard	1		> 210 ng/ml			Meets peak	55	36	65.5	Y	none
D'Haens, GR et al. Journal of Crohns & Colitis 2010;4(2):153-60	2010	English	non-RCT	0	18	50	45	digestive system	budesonide	oral	6.2	medium	medium-low	17.2-25.8	medium-term	.		sst standard	NS		> 15.95 mcg/dl	> 6.16 mcg/dl		Meets both	11	6	54.5	n	none
D'Haens, GR et al. Journal of Crohns & Colitis 2010;4(2):153-60	2010	English	non-RCT	1	18	33		digestive system	budesonide	oral	6.2	medium	medium-low	34	medium-term	.		sst standard	NS		> 15.95 mcg/dl	> 6.16 mcg/dl		Meets both	14	6	42.9	n	none
Droszcz, W et al. Ann Allergy 1979;42(1):41-3	1979	English	non-RCT	0	48	48	52	respiratory system	triamcinolone	im	1.3*per day	low	low	104-312	long-term	.		sst standard	6-8weeks after last inj	> 177nmol/l	> 497 nmol/l	> 210nmol/l (if bl <497)		Meets all	48	9	19	n	Unclear
Flood, L et al. Inflamm Bowel Dis 2001;7(3):202-9	2001	English	non-RCT	0	11	46	48	digestive system	dexamethasone	oral	1.3	low	low	2	short-term	0.017	low	sst other	ns		> 500 nmol/l			Meets peak	11	4	36.4	n	none
Flood, L et al. Inflamm Bowel Dis 2001;7(3):202-9	2001	English	non-RCT	1	10	50	38	digestive system	dexamethasone	oral	1.3	low	low	2	short-term	0.017	low	sst other	ns		> 500 nmol/l			Meets peak	10	3	30	n	none
Gellner, R et al. Exp Clin Endocrinol Diabetes 1999;107(8):561-7	1999	English	non-RCT	0	21	67	34	multiple	multiple	oral	5.7	medium	medium-low	142	long-term	.		crh test	min 1	UNCLEAR		inc >=50ng/ml		Increase as Alten 2010	19	8	42	n	none
Ghosh, P et al. Indian J Med Res 1974;62(2):246-53	1974	English	non-RCT	0	15	40	32	multiple	multiple	oral	9.8	medium	medium-low	89	long-term	6.26	high	metyrapone test	30-45		> 2X baseline	> 10mg in 24h		Meets both	15	4	27	ns	suppressed	60-75 days after withdrawal	4	3
Goth, E et al. Orv Hetil 1964;105(2314-7	1964	Hungarian	non-RCT	0	40	88	57	musculoskeletal/connective tissue	prednisone	oral	3.1	low	low	133	long-term	2.9	medium	sst other	2015-05-02	ACTH > 9mg	plasma c > 3% of bl	urinary ketogenic steroids > 8mg		UNCLEAR - all 3	30	21	40	ns	none
Han, HS et al. Supportive Care in Cancer 2012;20(7):1565-72	2012	English	non-RCT	0	103	27	64	neoplasms	dexamethasone	oral	5.7-17.3	medium		13 or 26	medium-term	0.48-2.88		sst standard	14-28d		> 18 mcg/dl			Meets peak	45	15	33.3	n	none
Havranek, V et al. Atemwegs-Und Lungenkrankheiten 1986;12(3):104-109	1986	German	non-RCT	0	8	50	51.5	respiratory system	triamcinolone	multiple	7.5	medium	medium-low	17	medium-term	0.87	medium	sst standard	7 (oral)	>7 mcg%	>20 mcg%	>10 mcg%		Meets 2+	8	3	38	Y	none
Havranek, V et al. Atemwegs-Und Lungenkrankheiten 1986;12(3):104-109	1986	German	non-RCT	1	8	50	45	respiratory system	triamcinolone	multiple	7.5	medium	medium-low	17	medium-term	0.87	medium	sst standard	21 (IM inj)	>7 mcg%	>20 mcg%	>10 mcg%		Meets 2+	7	1	14	Y	none
Hedner, P et al. Ann Allergy 1981;47(3):176-9	1981	English	non-RCT	0	9	57	37	respiratory system	methylprednisolone	im	4.76*per day	high	high	3	short-term	0.1	low	insulin tolerance test	21		> 500nmol/l			Increase As Kane 1995	8	1	12.5	n	none
Henzen, C et al. Lancet 2000;355(9203):542-5	2000	English	non-RCT	0	75	46	64.8	multiple	multiple	oral	64,95	high	high	1.1, 1.4	short-term	0.6, 0.74	medium	sst low dose	1 to 3		> 550 nmol/l			Meets peak	75	34	45.3	ns	none
Hicklin, JA et al. Annals of the Rheumatic Diseases 1968;27(1):33-7	1968	English	non-RCT	0	39			multiple	prednisone	oral	.			67	long-term	2.12	medium	sst standar	0.5	> 7 mcg/dl		> 10 mcg/dl		Meets either	39	4	10.3	n	NS
Hoffmann, H et al. Dtsch Med Wochenschr 1972;97(33):1207-10	1972	German	non-RCT	0	82	45		respiratory system	multiple	iv	.			60	long-term	0.4-12.6		plasma cortisol	ns	within 10-20 ng/100ml				Meets baseline	59	37	62.7	ns	none
Holub, DA et al. J Clin Endocrinol Metab 1959;19(1540-52	1959	English	non-RCT	0	3	33	49	multiple	hydrocortisone	oral	14.6 (6.25-25)	medium	medium-high	310	long-term	39.3	high	metyrapone test	ns					NS	3	1	33.3	n	none
Jamilloux, Y et al. PLoS One 2013;8(7):e68713	2013	English	non-RCT	0	150	67	74	musculoskeletal/connective tissue	prednisolone	oral	.			73	long-term	7.74	high	sst low dose	1		> 580 nmol/l			Meets peak	150	74	49.3	n	suppressed	plus 1 year	57	30	plus 1 year	25	15	plus 1 year	11	7
Jasani, MK et al. Annals of the Rheumatic Diseases 1968;27(4):352-&	1968	English	non-RCT	0	6	83	43	musculoskeletal/connective tissue	triamcinolone	oral	4	low	low	52	long-term	1.82	medium	insulin tolerance test	ns					Normal range	6	0	0	n	none
Jasani, MK et al. Annals of the Rheumatic Diseases 1968;27(4):352-&	1968	English	non-RCT	1	6	83	45	musculoskeletal/connective tissue	triamcinolone	oral	4	low	low	52	long-term	1.82	medium	insulin tolerance test	ns					Normal range	6	2	33.3	n	none
Jasani, MK et al. Current Medical Research and Opinion 1974;2(7):373-86	1974	English	non-RCT	0	34	88	46	musculoskeletal/connective tissue	multiple	oral	9	medium	medium-low	149, 237	long-term	10.3,16.5	high	insulin tolerance test	>0.5					As Jasani 1967 (within 2sd of control mean)	34	22	64.7	ns	none
Jasani, MK et al. Q J Med 1967;36(143):261-76	1967	English	non-RCT	0	19	100	45	musculoskeletal/connective tissue	prednisolone	oral	8	medium	medium-low	175	long-term	.		insulin tolerance test	0.5				Within 2SD of control group mean at each time point	Other	19	11	57.9	n	none
Kaden, J et al. Transplant Proc 1992;24(6):2622-2623	1992	English	non-RCT	0	48	46	41.5	transplant	methylprednisolone	iv	165	high	high	0.7	short-term	0.83	medium	plasma cortisol	NS	150 nmol/l				Meets baseline	48	26	54.2	n	none
Kane, KF et al. Qjm 1995;88(4):263-7	1995	English	non-RCT	0	22	77	50	musculoskeletal/connective tissue	prednisolone	oral	6	medium	medium-low	276	long-term	.		insulin tolerance test	>0.5		> 500 nmol/l			Meets peak	22	9	40.9	ns	none
Kovarsky, J et al. Southern Medical Journal 1986;79(12):1521-1523	1986	English	non-RCT	0	7			musculoskeletal/connective tissue	methylprednisolone	multiple	400	high	high	39-206		0.4-3.2		sst standard	3 wk					NS	7	5	71.4	ns	all	8 wk after inj	7	5
Kovarsky, J et al. Southern Medical Journal 1986;79(12):1521-1523	1986	English	non-RCT	1	5			musculoskeletal/connective tissue	methylprednisolone	im	400	high	high	39-206		0.4-3.2		sst standard	3 wk					NS	5	1	20	ns	all	8 wk after inj	5	1
Kroot, EJ et al. Ann N Y Acad Sci 2006;1069(300-6	2006	English	non-RCT	0	10	50	62	musculoskeletal/connective tissue	dexamethasone	oral	147	high	high	.		0.59	medium	plasma cortisol	6 days	> 0.18 mcmol/l				Meets baseline	10	1	10	ns	all	4 wks after dose	4	0
Kroot, EJ et al. Ann N Y Acad Sci 2006;1069(300-6	2006	English	non-RCT	0	4	50	62	musculoskeletal/connective tissue	methylprednisolone	im	150	high	high	.		0.15	low	plasma cortisol	14 days	> 0.18 mcmol/l				Meets baseline	2	0	0	ns	all	4 wks after dose	10	0
Landon, J et al. J Clin Endocrinol Metab 1965;25(5):602-11	1965	English	non-RCT	0	4	50	39	respiratory system	prednisolone	oral	20	high	high	0.7	short-term	0.1	low	acth	>0.5					NS	4	4	100	ns	none
LaRochelle, GE, Jr. et al. Am J Med 1993;95(3):258-64	1993	English	non-RCT	0	44	75	51	musculoskeletal/connective tissue	multiple	oral	4.4-6.8			176-219	long-term	0.012-0.014	low	sst standard	1		> 19 mcg/dl			Meets peak	44	22	50	n	none
Levitt, M et al. Cancer Treat Rep 1979;63(8):1327-30	1979	English	non-RCT	0	6	33	70.3	neoplasms	methylprednisolone	iv	156	high	high	4	medium-term	4.38	medium	metyrapone test	2			compound S > 10.5mcg/dl		Meets increase	5	0	0	n	none
Livanou, T et al. Lancet 1967;2(7521):856-9	1967	English	non-RCT	0	NS			multiple	unclear/ns	oral	.			<77		.		insulin tolerance test	2			>12mcg/dl		Increase	2	0	0	ns	Some	1 month stopped	8	3
Livanou, T et al. Lancet 1967;2(7521):856-9	1967	English	non-RCT	1	NS			multiple	unclear/ns	oral	.			>77	long-term	.		insulin tolerance test	2			>12mcg/dl		Increase	8	5	62.5	ns	Some	1 month stopped	2	1
Livanou, T et al. Lancet 1967;2(7521):856-9	1967	English	non-RCT	2	NS			multiple	unclear/ns	oral	.			<77		.		insulin tolerance test	2			>12mcg/dl		Increase	5	4	80	ns	Some	1 month stopped	0
Livanou, T et al. Lancet 1967;2(7521):856-9	1967	English	non-RCT	3	NS			multiple	unclear/ns	oral	.			>77	long-term	.		insulin tolerance test	2			>12mcg/dl		Increase	16	14	87.5	ns	Some	1 month stopped	4	1
Lubcke, P et al. Medizinische Welt 1990;41(8):690-694	1990	German	non-RCT	0	399	53		respiratory system	multiple	oral	.			19	medium-term	.		plasma cortisol	ns	> 6mcg/dl				Meets baseline	399	54	13.5	ns	Unclear
Maberly, DJ et al. Br Med J 1973;1(5856):778-9	1973	English	non-RCT	0	16	38	53	respiratory system	prednisolone	oral	12.2	medium	medium-high	394	long-term	30.5	high	sst standard	0.5		> 18 mcg/dl	> 17 mcg/dl		Meets either	16	16	100	n	none
Malone, DN et al. Lancet 1970;2(7676):733-5	1970	English	non-RCT	0	16	63		respiratory system	prednisolone	oral	15.5	medium	medium-high	307	long-term	.		insulin tolerance test	4					NS	5	4	80	n	none
Malone, DN et al. Lancet 1970;2(7676):733-5	1970	English	non-RCT	1	11	55		respiratory system	prednisolone	oral	11.3	medium	medium-high	296	long-term	.		insulin tolerance test	4					NS	5	4	80	n	none
Meakin, JW et al. American Journal of Medicine 1960;29(3):459-464	1960	English	non-RCT	0	16	63	57	musculoskeletal/connective tissue	multiple	oral	.			127	long-term	.		acth infusion	mean (sd) 8.8 (9.9) months					Within control range on either day (urinary 17-OHCS)	16	11	68.8	ns	none
Miozzari, M et al. Nephrol Dial Transplant 2004;19(10):2615-21	2004	English	non-RCT	0	32	25	49	transplant	prednisolone	oral	10	medium	medium-high	213	long-term	.		sst low dose	ns		> 550 nmol/l			Meets peak	32	10	31	n	NS
Miro, J et al. Acta Neurol Scand 1990;81(6):524-8	1990	English	non-RCT	0	14	78	35.3	nervous system	prednisolone	oral	.			4.3	medium-term	0.78	medium	sst standard	1		> 552 nmol/l			Meets peak	14	2	14.3	Y	none
Miro, J et al. Acta Neurol Scand 1990;81(6):524-9	1990	English	non-RCT	1	8	50	37.6	nervous system	multiple	oral	.			5	medium-term	3.9	medium	sst standard	1		> 552 nmol/l			Meets peak	8	1	12.5	Y	none
Myles, AB et al. Annals of the Rheumatic Diseases 1971;30(2):149-&	1971	English	non-RCT	0	18	39	56	multiple	prednisolone	oral	12.2	medium	medium-high	56	long-term	.		sst standard	NS					NS	17	4	23.5	n	none
Pollok, M et al. Journal of the American Society of Nephrology 1997;8(A3251-A3251	1997	English	non-RCT	0	53	41.5	53.8	transplant	prednisone	oral	5	medium	medium-low	242 (39-379)	long-term	13.8	high	multiple tests	NS					Abnormal on any one of tests	53	39	73.6	ns	none
Pugnet, G et al. Rev Med Interne 2010;31(5):332-6	2010	French	non-RCT	0	100	62	62	multiple	multiple	oral	65.5	high	high	142	long-term	.		sst standard	1		> 18 mcg/dl			Meets peak	100	45	45	Y	suppressed	by 12 months.	30	12	by 36 months	9	4
Robinson, BH et al. Br Med J 1962;1(5292):1579-84	1962	English	non-RCT	0	13	38	54	multiple	multiple	oral	.			38	medium-term	.		plasma cortisol	2	6-24 mcg/100ml				Meets baseline	13	1	7.7	ns	none
Rodger, RS et al. Q J Med 1986;61(235):1039-46	1986	English	non-RCT	0	20	40	41	transplant	multiple	oral	.			248	long-term	25.9	high	sst other	NS		> 500 nmol/l	> 190 nmol/l		Meets both	19	13	68.4	Y	suppressed	plus 1 month	13	11	plus 3 months	11	9	plus 5m	9	6	plus 6m	7	5	plus 7m	5	4	plus 11m	4	3	plus 12m	3
Sacre, K et al. J Clin Endocrinol Metab 2013;98(8):3199-205	2013	English	non-RCT	0	60	67	56	multiple	multiple	oral	7	medium	medium-low	385	long-term	28	high	sst standard	1	> 100 nmol/l	> 550 nmol/l			Meets both	60	29	48.3	n	some	plus 3 months	9	8	plus 15 months	8	7	plus 16 months	7	6
Santen, RT et al. Dtsch Med Wochenschr 1997;122(16):497-503	1997	German	non-RCT	0	61	44	54	respiratory system	prednisolone	oral	17	medium	medium-high	91	long-term	.		crh test	1	>8.9 mcg/dl	unclear			Unclear	61	12	19.7	ns	none
Schlaghecke, R et al. Dtsch Med Wochenschr 1990;115(30):1136-40	1990	German	non-RCT	0	9	44	43.5	musculoskeletal/connective tissue	fluocortolone	oral	45	high	high	4	medium-term	12.6	high	crh test	1	ns				ns	9	5	55.6	Y	NS
Schlaghecke, R et al. Dtsch Med Wochenschr 1990;115(30):1136-40	1990	German	non-RCT	1	39	59	48.1	musculoskeletal/connective tissue	fluocortolone	oral	14	medium	medium-high	>52	long-term	.		crh test	1	ns				ns	39	10	25.6	n	NS
Schlaghecke, R et al. N Engl J Med 1992;326(4):226-30	1992	English	non-RCT	0	279	51	48	multiple	multiple	oral	10-14	medium	high	25-49	medium-term	1.6,3.5	medium	insulin tolerance test	1		> 552 nmol/l	1.5X increase		Meets either	279	176	63.1	n	none
Schurmeyer, TH et al. J Clin Endocrinol Metab 1985;61(1):22-7	1985	English	non-RCT	0	14	100	43	musculoskeletal/connective tissue	unclear/ns	oral	2.5-30			104-1196	long-term	.		crh test	0.5				3 hr integrated plasma cort within 2sd of control mean	Meets other	14	11	78.6	n	all	36h from last dose	14	4
Spiegel, RJ et al. Lancet 1979;1(8117):630-3	1979	English	non-RCT	0	8	25	31	neoplasms	prednisone	oral	>48	high	high	1.5	short-term	.		sst standard	1	> 5 mcg/dl	> 18 mcg/dl	> 7 mcg/dl	90 min AUC > 75% pre-exp	Meets all	8	8	100	ns	all	plus 1 day (off, since last test)	8	6	plus 3 days	8	3	plus 6 days	8	2
Then Bergh, F et al. BMC Neurol 2006;6(19	2006	English	non-RCT	0	9	89	33	nervous system	methylprednisolone	multiple	.			26	medium-term	4.28	medium	sst other	~26					NS	9	0	0	ns	none
Treadwell, BL et al. Lancet 1963;1(7277):355-8	1963	English	non-RCT	0	41	83	53	musculoskeletal/connective tissue	multiple	oral	11.6	medium	medium-high	194	long-term	16.6	high	acth infusion	1 to 4		> 2X bl	> 10mg / 24h		Urinary 17-OHCS meets both	38	0	0	n	none
Webb, J et al. Thorax 1981;36(1):22-24	1981	English	non-RCT	0	7			respiratory system	prednisolone	oral	40	high	high	3	short-term	0.84	medium	sst standard	5 days		> 550 nmol/l	> 190 nmol/l		Meets both	4	0	0	n	none
Zamkoff, K et al. Cancer Treat Rep 1981;65(7-8):563-6	1981	English	non-RCT	0	4	0	46	neoplasms	prednisone	oral	100	high	high	3.6	short-term	2.5	medium	sst standard	16	NS				NS	4	0	0	n	none
Zuckner, J et al. Arthritis and Rheumatism 1965;8(3):478-&	1965	English	non-RCT	0	12			musculoskeletal/connective tissue	paramethasone	oral	2.5	low	low	52	long-term	0.91	medium	sst other	ns					NS	12	0	0	n	none
Aaronson, D et al. J Allergy Clin Immunol 1998;101(3):312-9	1998	English	RCT	1	13	23	33	respiratory system	prednisolone	oral	10	medium	medium-high	6	medium-term	0.42	low	acth infusion	1		Within 2SEM of placebo mean			Meets peak (as Vargas 1998)	12	11	92	n	none
Campieri, M et al. Gut 1997;41(2):209-14	1997	English	RCT	0	58	64	36	digestive system	budesonide	oral	6.2	medium	medium-low	8.6	medium-term	0.35	low	sst standard	ns	> 150 nmol/l	> 400 nmol/l	> 200 nmol/l		Meets any	58	34	58	n	none
Campieri, M et al. Gut 1997;41(2):209-14	1997	English	RCT	1	61	54	38	digestive system	budesonide	oral	6.2	medium	medium-low	8.6	medium-term	0.35	low	sst standard	ns	> 150 nmol/l	> 400 nmol/l	> 200 nmol/l		Meets any	61	31	50	n	none
Campieri, M et al. Gut 1997;41(2):209-14	1997	English	RCT	2	58	60	36	digestive system	prednisolone	oral	40	high	high	8.6	medium-term	1.4	medium	sst standard	ns	> 150 nmol/l	> 400 nmol/l	> 200 nmol/l		Meets any	58	49	84	Y	none
Cydulka, RK et al. J Emerg Med 1998;16(1):15-9	1998	English	RCT	0	7	71	24	respiratory system	prednisone	oral	40	high	high	1.1	short-term	0.32	low	sst standard	4			>7 mcg/dl		Meets increase	7	0	0	n	none
Cydulka, RK et al. J Emerg Med 1998;16(1):15-9	1998	English	RCT	1	8	75	32	respiratory system	prednisone	oral	22.5	high	high	1.1	short-term	0.18	low	sst standard	4			>7 mcg/dl		Meets increase	8	0	0	Y	none
Feiss, G et al. J Allergy Clin Immunol 1992;89(6):1151-6	1992	English	RCT	0	16	0	33	respiratory system	prednisolone	oral	10	medium	medium-high	6.5	medium-term	0.42	low	acth infusion	1		32-70 mcg/dl			Peak within "normal range"	16	8	50	n	none
Ferguson, A et al. Aliment Pharmacol Ther 1998;12(2):175-83	1998	English	RCT	0	22	59	37	digestive system	budesonide	oral	2.1	low	low	13	medium-term	0.17	low	sst standard	ns		NS	NS		Normal peak and increase	19	2	10.5	n	none
Ferguson, A et al. Aliment Pharmacol Ther 1998;12(2):175-83	1998	English	RCT	1	26	46	37	digestive system	budesonide	oral	4.1	low	low	13	medium-term	0.31	low	sst standard	ns		NS			Normal peak and increase	17	3	17.6	n	none
Greenberg, GR et al. Gastroenterology 1996;110(1):45-51	1996	English	RCT	1	33	67	37	digestive system	budesonide	oral	2.1	low	low	13	medium-term	0.19	low	sst standard	NS	> 200 nmol/l	> 500 nmol/l	> 200 nmol/l		Meets all	33		43	n	none
Greenberg, GR et al. Gastroenterology 1996;110(1):45-51	1996	English	RCT	2	36	61	34	digestive system	budesonide	oral	4.1	low	low	13	medium-term	0.38	low	sst standard	NS	> 200 nmol/l	> 500 nmol/l	> 200 nmol/l		Meets all	36		62	n	none
Hellers, G et al. Gastroenterology 1999;116(2):294-300	1999	English	RCT	1	63	44	34	digestive system	budesonide	oral	4.1	low	low	13	medium-term	0.38	low	sst other	NS	> 150 nmol/l	> 400 nmol/l	> 200 nmol/l		Meets all	63	16	25	n	NS
Kirwan, JR et al. Arthritis Rheum 2006;54(5):1415-21	2006	English	RCT	0	37	70	54	musculoskeletal/connective tissue	budesonide	oral	2.1	low	low	13	medium-term	0.17	low	sst standard	1		within 2SD of pre-treatment mean			Meets peak	36	4	11.1	n	none
Kirwan, JR et al. Arthritis Rheum 2006;54(5):1415-21	2006	English	RCT	1	35	77	58	musculoskeletal/connective tissue	budesonide	oral	6.2	medium	medium-low	13	medium-term	0.42	low	sst standard	1		within 2SD of pre-treatment mean			Meets peak	32	11	34.4	n	none
Kirwan, JR et al. Arthritis Rheum 2006;54(5):1415-21	2006	English	RCT	2	39	62	53	musculoskeletal/connective tissue	prednisolone	oral	7.5	medium	medium-low	13	medium-term	0.63	medium	sst standard	1		within 2SD of pre-treatment mean			Meets peak	37	14	37.8	n	none
Lofberg, R et al. Gut 1996;39(1):82-6	1996	English	RCT	1	31	68	33	digestive system	budesonide	oral	2.1	low	low	13	medium-term	0.19	low	sst standard	NS	> 150 nmol/l	> 400 nmol/l	> 200 nmol/l		Meets all	21	2	9.5	n	none
Lofberg, R et al. Gut 1996;39(1):82-6	1996	English	RCT	2	32	53	37	digestive system	budesonide	oral	4.1	low	low	13	medium-term	0.38	low	sst standard	NS	> 150 nmol/l	> 400 nmol/l	> 200 nmol/l		Meets all	23	5	22.7	n	none
Rutgeerts, P et al. N Engl J Med 1994;331(13):842-5	1994	English	RCT	0	88	66	35	digestive system	budesonide	oral	6.2	medium	medium-low	2	short-term	0.09	low	plasma cortisol	NS	Within 5.4-19.mcg/dl				Meets baseline	86	32	37	Y	NS
Rutgeerts, P et al. N Engl J Med 1994;331(13):842-5	1994	English	RCT	1	88	58	36	digestive system	prednisolone	oral	40	high	high	2	short-term	0.56	medium	plasma cortisol	NS	Within 5.4-19.mcg/dl				Meets baseline	86	77	89	Y	NS
Sorkness, CA et al. Clin Ther 1999;21(2):353-67	1999	English	RCT	0	28	7	30	respiratory system	prednisolone	oral	10	medium	medium-high	4	medium-term	0.28	low	acth infusion	ns		> 18 mcg/dl			Meets peak	27	3	11.1	n	none
Suzuki, Y et al. Journal of Crohns & Colitis 2013;7(3):239-47	2013	English	RCT	0	26	35	38	digestive system	budesonide	oral	6.2	medium	medium-low	8.6	medium-term	0.35	low	sst standard	1					NS	10	8	80	n	none
Suzuki, Y et al. Journal of Crohns & Colitis 2013;7(3):239-47	2013	English	RCT	1	25	28	35	digestive system	budesonide	oral	10.3	medium	medium-high	8.6	medium-term	0.58	medium	sst standard	1					NS	10	0	0	n	none
Vargas, R et al. J Allergy Clin Immunol 1998;102(2):191-7	1998	English	RCT	1	20	20	35	respiratory system	prednisone	oral	7.5	medium	medium-low	4	medium-term	0.21	low	acth infusion	1	Within 2SD of placebo mean	Within 2SD of placebo mean		AUC within 2SD of placebo mean	Meets peak	18	8	44.4	n	none
Vargas, R et al. J Allergy Clin Immunol 1998;102(2):191-7	1998	English	RCT	2	21	19	31	respiratory system	prednisone	oral	15	medium	medium-high	4	medium-term	0.42	low	acth infusion	1	Within 2SD of placebo mean	Within 2SD of placebo mean		AUC within 2SD of placebo mean	Meets peak	21	19	90.5	n	none
[truncated: 1 more columns]
